# Supplementary material for: Development and evaluation of a propolis, tea tree oil, and jojoba oil nanoemulgel with enhanced antioxidant, anti-inflammatory, and wound-healing activities
Source: Sci Rep. 2026 May 25;16:16143. doi: 10.1038/s41598-026-50846-y (PMC13201651; doi:10.1038/s41598-026-50846-y)
Supplement: Supplementary file 1 — Supplementary Material 1 [file 41598_2026_50846_MOESM1_ESM.xlsx]

## Sheet: Sheet1
Time	Cumulative release		Time	First	STD	SQRT Time	Cumulative release		Time	(Cumulative release)1/3	STD	Log Time	Log Cumulative release			Time	Cumulative release		Time	Log Cumulative release		SQRT Time	Cumulative release			(Cumulative release %)1/3	STD	Log Time	Log Cumulative release			Time	Cumulative release		Cumulative release			Proplois retained
h	%		h				%		h							h	%		h				%									h	%		%			%
	Proplis Nanoemulsion			Proplis Nanoemulsion			Higuchi			hixon crow well			Korsmeyer-Peppas				proplis Nanoemulgel			first			Higuchi						Korsmeyer-Peppas				proplis Nanoemulgel		Propolis Gel
0.25	3.23842	0.53571	0.25	0.51033	-0.27107	0.5	3.23842	0.53571	0.25	1.47949	0.81216	-0.60206	1.47949	0.81216		0.25	7.47677	0.30804	0.25	0.87371	-0.51139	0.5	7.47677	0.30804	0.25	1.95541	0.67536	-0.60206	0.87371	-0.51139		0.25	2.02659	0.075	0.09406	0.06375	Propolis Nanoemulgel	20.64	1.25
0.5	3.57613	0.64286	0.5	0.55341	-0.19188	0.70711	3.57613	0.64286	0.5	1.52922	0.86306	-0.30103	1.52922	0.86306		0.5	7.96728	0.35491	0.5	0.90131	-0.44988	0.70711	7.96728	0.35491	0.5	1.99727	0.70801	-0.30103	0.90131	-0.44988		0.5	2.57346	0.09	0.24522	0.0765	Propolis Gel	1.625	0.31
0.75	6.26147	0.80357	0.75	0.79668	-0.09498	0.86603	6.26147	0.80357	0.75	1.84314	0.9297	-0.12494	1.84314	0.9297		0.75	8.8218	0.36563	0.75	0.94556	-0.43696	0.86603	8.8218	0.36563	0.75	2.06626	0.71507	-0.12494	0.94556	-0.43696		0.75	2.91568	0.1125	0.33651	0.09562
1	6.79408	1.23214	1	0.83213	0.09066	1	6.79408	1.23214	1	1.89399	1.07206	0	1.89399	1.07206		1	9.56368	0.46875	1	0.98063	-0.32906	1	9.56368	0.46875	1	2.12263	0.77681	0	0.98063	-0.32906		1	3.23576	0.1725	0.43347	0.14662
1.5	7.79448	1.41964	1.5	0.89179	0.15218	1.22474	7.79448	1.41964	1.5	1.98272	1.1239	0.17609	1.98272	1.1239		1.5	10.4368	0.49554	1.5	1.01857	-0.30492	1.22474	10.4368	0.49554	1.5	2.18536	0.79133	0.17609	1.01857	-0.30492		1.5	3.73289	0.19875	1.56494	0.16894
2	10.4636	1.4625	2	1.01968	0.1651	1.41421	10.4636	1.4625	2	2.18723	1.13509	0.30103	2.18723	1.13509		2	11.939	0.53571	2	1.07697	-0.27107	1.41421	11.939	0.53571	2	2.28554	0.81216	0.30103	1.07697	-0.27107		2	3.97961	0.20475	1.72373	0.17404
4	21.2971	1.875	4	1.32832	0.273	2	21.2971	1.875	4	2.77187	1.23311	0.60206	2.77187	1.23311		4	12.6509	0.60268	4	1.10212	-0.21991	2	12.6509	0.60268	4	2.3301	0.84469	0.60206	1.10212	-0.21991		2.5	4.19886	0.2625	1.81393	0.22312
6	30.4521	1.98214	6	1.48362	0.29713	2.44949	30.4521	1.98214	6	3.12276	1.25616	0.77815	3.12276	1.25616		6	13.5868	0.66964	6	1.13312	-0.17416	2.44949	13.5868	0.66964	6	2.38619	0.87488	0.77815	1.13312	-0.17416		3	4.42033	0.2775	1.89391	0.23587
8	36.7596	2.14286	8	1.56537	0.33099	2.82843	36.7596	2.14286	8	3.32499	1.28923	0.90309	3.32499	1.28923		8	14.5084	0.80357	8	1.16162	-0.09498	2.82843	14.5084	0.80357	8	2.43897	0.9297	0.90309	1.16162	-0.09498		4	4.84906	0.3	1.98541	0.255
10	46.0465	2.41071	10	1.6632	0.38214	3.16228	46.0465	2.41071	10	3.58425	1.34085	1	3.58425	1.34085		10	15.1064	0.89732	10	1.17916	-0.04705	3.16228	15.1064	0.89732	10	2.47203	0.96453	1	1.17916	-0.04705		6	5.64961	0.3375	3.10562	0.18688
27	56.2615	2.67857	27	1.75021	0.4279	5.19615	56.2615	2.67857	27	3.83181	1.38878	1.43136	3.83181	1.38878		27	15.7631	1.13929	27	1.19764	0.05663	5.19615	15.7631	1.13929	27	2.50735	1.04443	1.43136	1.19764	0.05663		8	6.6798	0.375	3.65287	0.21875
29	58.6227	3.21429	29	1.76807	0.50709	5.38516	58.6227	3.21429	29	3.88468	1.4758	1.4624	3.88468	1.4758		46	21.2475	0.89732	46	1.32731	-0.04705	6.78233	21.2475	0.89732	46	2.76972	0.96453	1.66276	1.32731	-0.04705		10	7.30622	0.45	4.67724	0.3825
46	61.7208	3.58929	46	1.79043	0.55501	6.78233	61.7208	3.58929	46	3.95194	1.5311	1.66276	3.95194	1.5311		54	22.8037	1.33929	54	1.35801	0.12687	7.34847	22.8037	1.33929	54	2.83575	1.10228	1.73239	1.35801	0.12687		22	13.8137	0.5025	6.66546	0.32713
54	64.0245	5.35714	54	1.80635	0.72893	7.34847	64.0245	5.35714	54	4.00051	1.74976	1.73239	4.00051	1.74976		70	23.5684	0.89732	70	1.37233	-0.04705	8.3666	23.5684	0.89732	70	2.8671	0.96453	1.8451	1.37233	-0.04705		24	14.5418	0.75	7.11054	0.4375
70	68.2966	3.58929	70	1.8344	0.55501	8.3666	68.2966	3.58929	70	4.08758	1.5311	1.8451	4.08758	1.5311		78	24.4921	1.33929	78	1.38903	0.12687	8.83176	24.4921	1.33929	78	2.90408	1.10228	1.89209	1.38903	0.12687
78	70.724	5.35714	78	1.84957	0.72893	8.83176	70.724	5.35714	78	4.13545	1.74976	1.89209	4.13545	1.74976		94	25.2918	1.19732	94	1.40298	0.07821	9.69536	25.2918	1.19732	94	2.93535	1.06187	1.97313	1.40298	0.07821
94	76.3835	3.58929	94	1.883	0.55501	9.69536	76.3835	3.58929	94	4.24294	1.5311	1.97313	4.24294	1.5311		101	26.8154	1.29732	101	1.42838	0.11305	10.0499	26.8154	1.29732	101	2.99315	1.09064	2.00432	1.42838	0.11305
101	80.6329	5.35714	101	1.90651	0.72893	10.0499	80.6329	5.35714	101	4.3202	1.74976	2.00432	4.3202	1.74976
