# Supplementary material for: Development and evaluation of a propolis, tea tree oil, and jojoba oil nanoemulgel with enhanced antioxidant, anti-inflammatory, and wound-healing activities
Source: Sci Rep. 2026 May 25;16:16143. doi: 10.1038/s41598-026-50846-y (PMC13201651; doi:10.1038/s41598-026-50846-y)
Supplement: Supplementary file 2 — Supplementary Material 2 [file 41598_2026_50846_MOESM2_ESM.xlsx]

## Sheet: Sheet1
Oil content	DLS (nm)		PDI		Zeta Potential (mV)			Tested material	propolis content	DLS (nm)		PDI	STD	Zeta Potential (mV)	STD
%									%
1	15.19	1.04	0.282	0.059	-28.6	5.85		F-PN1	2.5	374.2	4.89	0.269	0.004	-26.6	0.76
2.5	21.35	1.36	0.282	0.117	-17.6	1.26		F-PN2	5	187.8	3.29	0.214	0.019	-28.6	1.91
5	56.22	1.1	0.477	0.11	-18.98	1.93		F-PN3	10	1157	87.41	0.85	0.016	-30.7	0.513
7.5	94.45	1.47	0.245	0.016	-39.2	2.1
10	74.06	1.69	0.297	0.064	-29.6	0.3
